# Supplementary material for: Detecting and reconstructing breakage-fusion-bridge cycles from long-read sequencing using BFBArchitect
Source: Bioinformatics. 2026 Jul 7;42(Suppl 1):btag225. doi: 10.1093/bioinformatics/btag225 (PMC13340218; doi:10.1093/bioinformatics/btag225)
Supplement: btag225_Supplementary_Data [file btag225_supplementary_data.zip]

Archive with 2 entries (2 files):
- Bafna.170.sup.1.pdf
- Bafna.170.sup.2.xlsx
