# Supplementary material for: Detecting and reconstructing breakage-fusion-bridge cycles from long-read sequencing using BFBArchitect
Source: Bioinformatics. 2026 Jul 7;42(Suppl 1):btag225. doi: 10.1093/bioinformatics/btag225 (PMC13340218; doi:10.1093/bioinformatics/btag225)
Supplement: btag225_Supplementary_Data [file btag225_supplementary_data.zip › Bafna.170.sup.2.xlsx]

## Sheet: Supplementary Table S1
Supplementary Table S1 - List of all cell lines investigated by BFBArchitect.
Cell line	Cancer-subtype	Region (hg38)	Score	BFBArchitect predictions	Cytogenetics Prediction	OM2BFB predictions	Number of foldbacks	Number of SVs
COLO320DM	Colon	chr1:149597732-150803258	1.16	TRUE	FALSE	TRUE	3	7
COLO320DM	Colon	chr8:126698867-127737920	63.22	FALSE	FALSE	FALSE	4	33
COLO320HSR	Colon	chr1:149597732-150803258	2.56	TRUE	FALSE	FALSE	3	7
COLO320HSR	Colon	chr6:264548-361446	116.16	FALSE	N/A	FALSE	1	19
COLO320HSR	Colon	chr8:126431348-127995919	32.39	FALSE	FALSE	FALSE	6	100
HCC827	Lung	chr7:53372405-57838916	1.88	TRUE	TRUE	TRUE	9	11
HN137Met	Head and neck	chr7:53504797-57006513	0.9	TRUE	TRUE	TRUE	4	15
HN137Met	Head and neck	chr11:69309501-71749327	1.45 (0.94)	FALSE	N/A	TRUE	4	13
HN137Met	Head and neck	chr11:100631351-102325732	1.47	TRUE	N/A	TRUE	7	13
HN137Met	Head and neck	chr18:2673786-4741614	0.61	TRUE	N/A	TRUE	3	4
HN137Pri	Head and neck	chr3:93727966-97213197	1.29	TRUE	N/A	TRUE	7	9
HN137Pri	Head and neck	chr7:53504797-57006513	0.28	TRUE	TRUE	TRUE	5	14
HN137Pri	Head and neck	chr11:69309501-71749327	1.61 (1.05)	FALSE	N/A	TRUE	2	4
HN137Pri	Head and neck	chr18:44081337-46034073	7.1	FALSE	N/A	FALSE	2	18
HN137Pri	Head and neck	chr18:2673786-5695710	2.16	TRUE	N/A	TRUE	7	14
HN137Pri	Head and neck	chr22:15338309-15933186	3.99	FALSE	N/A	FALSE	1	2
SKBR3	Breast	chr8:86810920- 91353034	17.16	FALSE	N/A	FALSE	1	23
SKBR3	Breast	chr8:112001169-122522237	19.35	FALSE	FALSE	FALSE	4	19
CaSki	Cervix	chr11:99819282-104497451	2.15	TRUE	N/A	N/A	5	5
COLO829	Melanoma	chr3:24423509-26678509	1.3	TRUE	N/A	N/A	3	8
H1437	Lung	chr5:510018-2560075	7.05	FALSE	N/A	N/A	1	4
HCC1954	Breast	chr5:175653433-177368307	4.46	FALSE	N/A	N/A	8	99
HCC1954	Breast	chr5:179883276-181418259	8	FALSE	N/A	N/A	7	100
HCC1954	Breast	chr8:116293919-118893894	3.98	FALSE	N/A	N/A	8	105
HCC1954	Breast	chr17:39381337-40081519	4.98	FALSE	N/A	N/A	12	13
SiHa	Cervix	chr20:31492045-32087088	2.03	TRUE	N/A	N/A	4	5

## Sheet: Supplementary Table S2
Supplementary Table S2 - Results of BFBArchitect on simulations.
Sample Name	BFB Score	Label	Prediction
simulation1_BFB1	1.73	TRUE	TRUE
simulation1_BFB2	1.76	TRUE	TRUE
simulation1_BFB3	1.29	TRUE	TRUE
simulation2_BFB1	0.57	TRUE	TRUE
simulation2_BFB2	1.75	TRUE	TRUE
simulation2_BFB3	1.34	TRUE	TRUE
simulation3_BFB1	1.32	TRUE	TRUE
simulation4_BFB1	1.9	TRUE	TRUE
simulation4_BFB2	1.64	TRUE	TRUE
simulation5_BFB1	0.61	TRUE	TRUE
simulation6_BFB1	1.44	TRUE	TRUE
simulation6_BFB2	1.05	TRUE	TRUE
simulation6_BFB3	1.08	TRUE	TRUE
simulation7_BFB1	2.05	TRUE	TRUE
simulation7_BFB2	1.05	TRUE	TRUE
simulation7_BFB3	1.48	TRUE	TRUE
simulation8_BFB1	0.71	TRUE	TRUE
simulation9_BFB1	0.38	TRUE	TRUE
simulation9_BFB2	1.33	TRUE	TRUE
simulation10_BFB1	1.59	TRUE	TRUE
simulation10_BFB2	1.45	TRUE	TRUE
simulation11_BFB1	1.89	TRUE	TRUE
simulation11_BFB2	1.25	TRUE	TRUE
simulation12_BFB1	1.34	TRUE	TRUE
simulation12_BFB2	0.63	TRUE	TRUE
simulation12_BFB3	0.68	TRUE	TRUE
simulation13_BFB1	0.81	TRUE	TRUE
simulation13_BFB2	1.4	TRUE	TRUE
simulation14_BFB1	1.28	TRUE	TRUE
simulation14_BFB2	2.14	TRUE	TRUE
simulation15_BFB1	1.48	TRUE	TRUE
simulation15_BFB2	2.45	TRUE	TRUE
simulation15_BFB3	0.56	TRUE	TRUE
simulation16_BFB1	0.9	TRUE	TRUE
simulation17_BFB1	0.74	TRUE	TRUE
simulation17_BFB2	1.13	TRUE	TRUE
simulation17_BFB3	1.62	TRUE	TRUE
simulation18_BFB1	1.99	TRUE	TRUE
simulation19_BFB1	0.61	TRUE	TRUE
simulation19_BFB2	2.11	TRUE	TRUE
simulation20_BFB1	2.16	TRUE	TRUE
simulation20_BFB2	1.29	TRUE	TRUE
simulation20_BFB3	1.05	TRUE	TRUE
simulation21_BFB1	2.23	TRUE	TRUE
simulation21_BFB2	0.61	TRUE	TRUE
simulation21_BFB3	0.83	TRUE	TRUE
simulation22_BFB1	0.46	TRUE	TRUE
simulation23_BFB1	2.03	TRUE	TRUE
simulation23_BFB2	0.55	TRUE	TRUE
simulation24_BFB1	1.3	TRUE	TRUE
simulation24_BFB2	1.35	TRUE	TRUE
simulation25_BFB1	2.13	TRUE	TRUE
simulation25_BFB2	1.61	TRUE	TRUE
simulation26_BFB1	0.59	TRUE	TRUE
simulation26_BFB2	0.47	TRUE	TRUE
simulation26_BFB3	1.64	TRUE	TRUE
simulation27_BFB1	1.94	TRUE	TRUE
simulation27_BFB2	1.44	TRUE	TRUE
simulation28_BFB1	1.23	TRUE	TRUE
simulation28_BFB2	1.54	TRUE	TRUE
simulation29_BFB1	0.52	TRUE	TRUE
simulation30_BFB1	1.58	TRUE	TRUE
simulation1_control	17.23	FALSE	FALSE
simulation2_control	12.48	FALSE	FALSE
simulation3_control	31.42	FALSE	FALSE
simulation4_control	18.37	FALSE	FALSE
simulation5_control	14.67	FALSE	FALSE
simulation6_control	17.56	FALSE	FALSE
simulation7_control	18.75	FALSE	FALSE
simulation8_control	15.11	FALSE	FALSE
simulation9_control	23.76	FALSE	FALSE
simulation10_control	13.79	FALSE	FALSE
simulation11_control	19.04	FALSE	FALSE
simulation12_control	15.5	FALSE	FALSE
simulation13_control	53.58	FALSE	FALSE
simulation14_control	20.1	FALSE	FALSE
simulation15_control	3.28	FALSE	FALSE
simulation16_control	16.44	FALSE	FALSE
simulation17_control	6.73	FALSE	FALSE
simulation18_control	23.44	FALSE	FALSE
simulation19_control	10.34	FALSE	FALSE
simulation20_control	32.38	FALSE	FALSE
simulation21_control	8.17	FALSE	FALSE
simulation22_control	20.39	FALSE	FALSE
simulation23_control	35.54	FALSE	FALSE
simulation24_control	26.05	FALSE	FALSE
simulation25_control	7.72	FALSE	FALSE
simulation26_control	17.41	FALSE	FALSE
simulation27_control	3.18	FALSE	FALSE
simulation28_control	10.36	FALSE	FALSE
simulation29_control	36.46	FALSE	FALSE
simulation30_control	10.82	FALSE	FALSE
simulation31_control	11.9	FALSE	FALSE
simulation32_control	12.21	FALSE	FALSE
simulation33_control	15.25	FALSE	FALSE
simulation34_control	14.17	FALSE	FALSE
simulation35_control	16.69	FALSE	FALSE
simulation36_control	8.37	FALSE	FALSE
simulation37_control	6.25	FALSE	FALSE
simulation38_control	10.58	FALSE	FALSE
simulation39_control	20.77	FALSE	FALSE
simulation40_control	19.4	FALSE	FALSE
simulation41_control	10.48	FALSE	FALSE
simulation42_control	7.77	FALSE	FALSE
simulation43_control	3.14	FALSE	FALSE
simulation44_control	17.94	FALSE	FALSE
simulation45_control	3.89	FALSE	FALSE
simulation46_control	18.19	FALSE	FALSE
simulation47_control	8.14	FALSE	FALSE
simulation48_control	45.19	FALSE	FALSE
simulation49_control	9.57	FALSE	FALSE
simulation50_control	31.51	FALSE	FALSE
simulation51_control	24.01	FALSE	FALSE
simulation52_control	19.51	FALSE	FALSE
simulation53_control	36.43	FALSE	FALSE
simulation54_control	30.31	FALSE	FALSE
simulation55_control	15.9	FALSE	FALSE
simulation56_control	7.59	FALSE	FALSE
simulation57_control	12.2	FALSE	FALSE
simulation58_control	24.28	FALSE	FALSE
simulation59_control	7.01	FALSE	FALSE
simulation60_control	19.46	FALSE	FALSE
simulation61_control	31.3	FALSE	FALSE
simulation62_control	13.03	FALSE	FALSE
simulation63_control	21.34	FALSE	FALSE
simulation64_control	29.18	FALSE	FALSE
simulation65_control	10.36	FALSE	FALSE
simulation66_control	19.52	FALSE	FALSE
simulation67_control	9.01	FALSE	FALSE
simulation68_control	21.53	FALSE	FALSE
simulation69_control	2.04	FALSE	TRUE
simulation70_control	12.77	FALSE	FALSE
simulation71_control	7.94	FALSE	FALSE
simulation72_control	23.99	FALSE	FALSE
simulation73_control	12.83	FALSE	FALSE
simulation74_control	38.28	FALSE	FALSE
simulation75_control	6.33	FALSE	FALSE
simulation76_control	10.1	FALSE	FALSE
simulation77_control	34.29	FALSE	FALSE
simulation78_control	14.56	FALSE	FALSE
simulation79_control	22.56	FALSE	FALSE
simulation80_control	11.78	FALSE	FALSE
simulation81_control	17.04	FALSE	FALSE
simulation82_control	13.52	FALSE	FALSE
simulation83_control	13.01	FALSE	FALSE
simulation84_control	9.48	FALSE	FALSE
simulation85_control	10.36	FALSE	FALSE
simulation86_control	5.26	FALSE	FALSE
simulation87_control	10.28	FALSE	FALSE
simulation88_control	3.73	FALSE	FALSE
simulation89_control	49.3	FALSE	FALSE
simulation90_control	26.31	FALSE	FALSE
simulation91_control	6.47	FALSE	FALSE
simulation92_control	9.46	FALSE	FALSE
simulation93_control	19.38	FALSE	FALSE
simulation94_control	14.4	FALSE	FALSE
simulation95_control	10.83	FALSE	FALSE
simulation96_control	25.23	FALSE	FALSE
simulation97_control	20.27	FALSE	FALSE
simulation98_control	17.05	FALSE	FALSE
simulation99_control	10.87	FALSE	FALSE
simulation100_control	5.64	FALSE	FALSE
simulation101_control	5.04	FALSE	FALSE
simulation102_control	9.7	FALSE	FALSE
simulation103_control	2.04	FALSE	TRUE
simulation104_control	5.83	FALSE	FALSE
simulation105_control	17.06	FALSE	FALSE
simulation106_control	5.45	FALSE	FALSE
simulation107_control	16.74	FALSE	FALSE
simulation108_control	5.98	FALSE	FALSE
simulation109_control	7.95	FALSE	FALSE
simulation110_control	16.07	FALSE	FALSE
simulation111_control	8.26	FALSE	FALSE
simulation112_control	33.45	FALSE	FALSE
simulation113_control	11.96	FALSE	FALSE
simulation114_control	9.92	FALSE	FALSE
simulation115_control	9.44	FALSE	FALSE
simulation116_control	11.6	FALSE	FALSE
simulation117_control	32.19	FALSE	FALSE
simulation118_control	9.76	FALSE	FALSE
simulation119_control	3.69	FALSE	FALSE
simulation120_control	20.81	FALSE	FALSE
simulation121_control	9.78	FALSE	FALSE
simulation122_control	12.55	FALSE	FALSE
simulation123_control	7.74	FALSE	FALSE
simulation124_control	16.01	FALSE	FALSE
simulation125_control	25.24	FALSE	FALSE
simulation126_control	9.99	FALSE	FALSE
simulation127_control	26.38	FALSE	FALSE
simulation128_control	18	FALSE	FALSE
simulation129_control	1.71	FALSE	TRUE
simulation130_control	8.94	FALSE	FALSE
simulation131_control	6.45	FALSE	FALSE
simulation132_control	23.77	FALSE	FALSE
simulation133_control	23.72	FALSE	FALSE
simulation134_control	27.12	FALSE	FALSE

## Sheet: Supplementary Table S3
Supplementary Table S3 - Results of BFBFinder on simulations.
Sample Name	Label	Prediction
simulation1_BFB1	TRUE	TRUE
simulation1_BFB2	TRUE	TRUE
simulation1_BFB3	TRUE	TRUE
simulation2_BFB1	TRUE	TRUE
simulation2_BFB2	TRUE	TRUE
simulation2_BFB3	TRUE	TRUE
simulation3_BFB1	TRUE	TRUE
simulation4_BFB1	TRUE	TRUE
simulation4_BFB2	TRUE	TRUE
simulation5_BFB1	TRUE	TRUE
simulation6_BFB1	TRUE	TRUE
simulation6_BFB2	TRUE	TRUE
simulation6_BFB3	TRUE	TRUE
simulation7_BFB1	TRUE	TRUE
simulation7_BFB2	TRUE	TRUE
simulation7_BFB3	TRUE	TRUE
simulation8_BFB1	TRUE	TRUE
simulation9_BFB1	TRUE	TRUE
simulation9_BFB2	TRUE	TRUE
simulation10_BFB1	TRUE	TRUE
simulation10_BFB2	TRUE	TRUE
simulation11_BFB1	TRUE	TRUE
simulation11_BFB2	TRUE	TRUE
simulation12_BFB1	TRUE	TRUE
simulation12_BFB2	TRUE	TRUE
simulation12_BFB3	TRUE	TRUE
simulation13_BFB1	TRUE	TRUE
simulation13_BFB2	TRUE	TRUE
simulation14_BFB1	TRUE	TRUE
simulation14_BFB2	TRUE	TRUE
simulation15_BFB1	TRUE	TRUE
simulation15_BFB2	TRUE	TRUE
simulation15_BFB3	TRUE	TRUE
simulation16_BFB1	TRUE	TRUE
simulation17_BFB1	TRUE	TRUE
simulation17_BFB2	TRUE	TRUE
simulation17_BFB3	TRUE	TRUE
simulation18_BFB1	TRUE	TRUE
simulation19_BFB1	TRUE	TRUE
simulation19_BFB2	TRUE	TRUE
simulation20_BFB1	TRUE	TRUE
simulation20_BFB2	TRUE	TRUE
simulation20_BFB3	TRUE	TRUE
simulation21_BFB1	TRUE	TRUE
simulation21_BFB2	TRUE	TRUE
simulation21_BFB3	TRUE	TRUE
simulation22_BFB1	TRUE	TRUE
simulation23_BFB1	TRUE	TRUE
simulation23_BFB2	TRUE	TRUE
simulation24_BFB1	TRUE	TRUE
simulation24_BFB2	TRUE	TRUE
simulation25_BFB1	TRUE	TRUE
simulation25_BFB2	TRUE	TRUE
simulation26_BFB1	TRUE	TRUE
simulation26_BFB2	TRUE	TRUE
simulation26_BFB3	TRUE	TRUE
simulation27_BFB1	TRUE	TRUE
simulation27_BFB2	TRUE	TRUE
simulation28_BFB1	TRUE	TRUE
simulation28_BFB2	TRUE	TRUE
simulation29_BFB1	TRUE	TRUE
simulation30_BFB1	TRUE	TRUE
simulation1_control	FALSE	TRUE
simulation2_control	FALSE	FALSE
simulation3_control	FALSE	TRUE
simulation4_control	FALSE	TRUE
simulation5_control	FALSE	FALSE
simulation6_control	FALSE	TRUE
simulation7_control	FALSE	FALSE
simulation8_control	FALSE	TRUE
simulation9_control	FALSE	FALSE
simulation10_control	FALSE	FALSE
simulation11_control	FALSE	TRUE
simulation12_control	FALSE	TRUE
simulation13_control	FALSE	TRUE
simulation14_control	FALSE	TRUE
simulation15_control	FALSE	TRUE
simulation16_control	FALSE	TRUE
simulation17_control	FALSE	TRUE
simulation18_control	FALSE	TRUE
simulation19_control	FALSE	TRUE
simulation20_control	FALSE	TRUE
simulation21_control	FALSE	FALSE
simulation22_control	FALSE	FALSE
simulation23_control	FALSE	TRUE
simulation24_control	FALSE	TRUE
simulation25_control	FALSE	TRUE
simulation26_control	FALSE	FALSE
simulation27_control	FALSE	TRUE
simulation28_control	FALSE	TRUE
simulation29_control	FALSE	FALSE
simulation30_control	FALSE	TRUE
simulation31_control	FALSE	TRUE
simulation32_control	FALSE	FALSE
simulation33_control	FALSE	FALSE
simulation34_control	FALSE	TRUE
simulation35_control	FALSE	TRUE
simulation36_control	FALSE	TRUE
simulation37_control	FALSE	TRUE
simulation38_control	FALSE	TRUE
simulation39_control	FALSE	FALSE
simulation40_control	FALSE	FALSE
simulation41_control	FALSE	TRUE
simulation42_control	FALSE	TRUE
simulation43_control	FALSE	TRUE
simulation44_control	FALSE	TRUE
simulation45_control	FALSE	TRUE
simulation46_control	FALSE	TRUE
simulation47_control	FALSE	TRUE
simulation48_control	FALSE	FALSE
simulation49_control	FALSE	TRUE
simulation50_control	FALSE	FALSE
simulation51_control	FALSE	FALSE
simulation52_control	FALSE	FALSE
simulation53_control	FALSE	TRUE
simulation54_control	FALSE	TRUE
simulation55_control	FALSE	TRUE
simulation56_control	FALSE	TRUE
simulation57_control	FALSE	TRUE
simulation58_control	FALSE	TRUE
simulation59_control	FALSE	FALSE
simulation60_control	FALSE	FALSE
simulation61_control	FALSE	TRUE
simulation62_control	FALSE	FALSE
simulation63_control	FALSE	TRUE
simulation64_control	FALSE	FALSE
simulation65_control	FALSE	TRUE
simulation66_control	FALSE	FALSE
simulation67_control	FALSE	TRUE
simulation68_control	FALSE	TRUE
simulation69_control	FALSE	TRUE
simulation70_control	FALSE	TRUE
simulation71_control	FALSE	TRUE
simulation72_control	FALSE	TRUE
simulation73_control	FALSE	TRUE
simulation74_control	FALSE	TRUE
simulation75_control	FALSE	TRUE
simulation76_control	FALSE	FALSE
simulation77_control	FALSE	FALSE
simulation78_control	FALSE	FALSE
simulation79_control	FALSE	TRUE
simulation80_control	FALSE	TRUE
simulation81_control	FALSE	TRUE
simulation82_control	FALSE	TRUE
simulation83_control	FALSE	TRUE
simulation84_control	FALSE	TRUE
simulation85_control	FALSE	TRUE
simulation86_control	FALSE	TRUE
simulation87_control	FALSE	TRUE
simulation88_control	FALSE	TRUE
simulation89_control	FALSE	TRUE
simulation90_control	FALSE	TRUE
simulation91_control	FALSE	FALSE
simulation92_control	FALSE	FALSE
simulation93_control	FALSE	FALSE
simulation94_control	FALSE	FALSE
simulation95_control	FALSE	TRUE
simulation96_control	FALSE	TRUE
simulation97_control	FALSE	TRUE
simulation98_control	FALSE	TRUE
simulation99_control	FALSE	TRUE
simulation100_control	FALSE	TRUE
simulation101_control	FALSE	TRUE
simulation102_control	FALSE	TRUE
simulation103_control	FALSE	TRUE
simulation104_control	FALSE	TRUE
simulation105_control	FALSE	TRUE
simulation106_control	FALSE	TRUE
simulation107_control	FALSE	FALSE
simulation108_control	FALSE	TRUE
simulation109_control	FALSE	TRUE
simulation110_control	FALSE	FALSE
simulation111_control	FALSE	TRUE
simulation112_control	FALSE	TRUE
simulation113_control	FALSE	TRUE
simulation114_control	FALSE	FALSE
simulation115_control	FALSE	FALSE
simulation116_control	FALSE	FALSE
simulation117_control	FALSE	TRUE
simulation118_control	FALSE	TRUE
simulation119_control	FALSE	FALSE
simulation120_control	FALSE	TRUE
simulation121_control	FALSE	FALSE
simulation122_control	FALSE	TRUE
simulation123_control	FALSE	TRUE
simulation124_control	FALSE	TRUE
simulation125_control	FALSE	FALSE
simulation126_control	FALSE	FALSE
simulation127_control	FALSE	TRUE
simulation128_control	FALSE	TRUE
simulation129_control	FALSE	FALSE
simulation130_control	FALSE	TRUE
simulation131_control	FALSE	TRUE
simulation132_control	FALSE	FALSE
simulation133_control	FALSE	FALSE
simulation134_control	FALSE	FALSE

## Sheet: Supplementary Table S4
Supplementary Table S4 - Results of Ambigram on simulations.
Sample Name	ILP Score	Label	Prediction
simulation1_BFB1	43.5	TRUE	FALSE
simulation1_BFB2	26.5	TRUE	TRUE
simulation1_BFB3	7	TRUE	TRUE
simulation2_BFB1	11.5	TRUE	TRUE
simulation2_BFB2	15.5	TRUE	TRUE
simulation2_BFB3	14.5	TRUE	TRUE
simulation3_BFB1	11.5	TRUE	TRUE
simulation4_BFB1	11.5	TRUE	TRUE
simulation4_BFB2	3.5	TRUE	TRUE
simulation5_BFB1	3.5	TRUE	TRUE
simulation6_BFB1	24.5	TRUE	TRUE
simulation6_BFB2	10.5	TRUE	TRUE
simulation6_BFB3	4.5	TRUE	TRUE
simulation7_BFB1	9.5	TRUE	TRUE
simulation7_BFB2	35.5	TRUE	TRUE
simulation7_BFB3	35.5	TRUE	TRUE
simulation8_BFB1	7.5	TRUE	TRUE
simulation9_BFB1	0.5	TRUE	TRUE
simulation9_BFB2	2.5	TRUE	TRUE
simulation10_BFB1	10.5	TRUE	TRUE
simulation10_BFB2	16	TRUE	TRUE
simulation11_BFB1	3.5	TRUE	TRUE
simulation11_BFB2	14.5	TRUE	TRUE
simulation12_BFB1	19.5	TRUE	TRUE
simulation12_BFB2	4	TRUE	TRUE
simulation12_BFB3	3.5	TRUE	TRUE
simulation13_BFB1	5	TRUE	TRUE
simulation13_BFB2	54.5	TRUE	FALSE
simulation14_BFB1	15.5	TRUE	TRUE
simulation14_BFB2	13.5	TRUE	TRUE
simulation15_BFB1	12.5	TRUE	TRUE
simulation15_BFB2	19	TRUE	TRUE
simulation15_BFB3	5	TRUE	TRUE
simulation16_BFB1	1	TRUE	TRUE
simulation17_BFB1	6.5	TRUE	TRUE
simulation17_BFB2	3	TRUE	TRUE
simulation17_BFB3	12.5	TRUE	TRUE
simulation18_BFB1	27.5	TRUE	TRUE
simulation19_BFB1	16.5	TRUE	TRUE
simulation19_BFB2	11	TRUE	TRUE
simulation20_BFB1	14	TRUE	TRUE
simulation20_BFB2	27.5	TRUE	TRUE
simulation20_BFB3	4.5	TRUE	TRUE
simulation21_BFB1	49.5	TRUE	FALSE
simulation21_BFB2	9.5	TRUE	TRUE
simulation21_BFB3	7.5	TRUE	TRUE
simulation22_BFB1	3	TRUE	TRUE
simulation23_BFB1	3	TRUE	TRUE
simulation23_BFB2	4	TRUE	TRUE
simulation24_BFB1	5	TRUE	TRUE
simulation24_BFB2	10	TRUE	TRUE
simulation25_BFB1	17.5	TRUE	TRUE
simulation25_BFB2	22	TRUE	TRUE
simulation26_BFB1	8.5	TRUE	TRUE
simulation26_BFB2	4.5	TRUE	TRUE
simulation26_BFB3	32.5	TRUE	TRUE
simulation27_BFB1	23.5	TRUE	TRUE
simulation27_BFB2	11.5	TRUE	TRUE
simulation28_BFB1	16	TRUE	TRUE
simulation28_BFB2	25	TRUE	TRUE
simulation29_BFB1	3.5	TRUE	TRUE
simulation30_BFB1	8	TRUE	TRUE
simulation1_control	106.5	FALSE	FALSE
simulation2_control	115.5	FALSE	FALSE
simulation3_control	173.5	FALSE	FALSE
simulation4_control	158.5	FALSE	FALSE
simulation5_control	107.5	FALSE	FALSE
simulation6_control	-1	FALSE	TRUE
simulation7_control	263.5	FALSE	FALSE
simulation8_control	237.5	FALSE	FALSE
simulation9_control	77.5	FALSE	FALSE
simulation10_control	122.5	FALSE	FALSE
simulation11_control	19	FALSE	TRUE
simulation12_control	198.5	FALSE	FALSE
simulation13_control	120.5	FALSE	FALSE
simulation14_control	82.5	FALSE	FALSE
simulation15_control	2	FALSE	TRUE
simulation16_control	78.5	FALSE	FALSE
simulation17_control	133.5	FALSE	FALSE
simulation18_control	55.5	FALSE	FALSE
simulation19_control	97.5	FALSE	FALSE
simulation20_control	142.5	FALSE	FALSE
simulation21_control	58.5	FALSE	FALSE
simulation22_control	102.5	FALSE	FALSE
simulation23_control	155.5	FALSE	FALSE
simulation24_control	240.5	FALSE	FALSE
simulation25_control	39.5	FALSE	FALSE
simulation26_control	160.5	FALSE	FALSE
simulation27_control	67.5	FALSE	FALSE
simulation28_control	108.5	FALSE	FALSE
simulation29_control	171.5	FALSE	FALSE
simulation30_control	87.5	FALSE	FALSE
simulation31_control	119.5	FALSE	FALSE
simulation32_control	52.5	FALSE	FALSE
simulation33_control	125.5	FALSE	FALSE
simulation34_control	85.5	FALSE	FALSE
simulation35_control	73.5	FALSE	FALSE
simulation36_control	140.5	FALSE	FALSE
simulation37_control	81.5	FALSE	FALSE
simulation38_control	118.5	FALSE	FALSE
simulation39_control	105.5	FALSE	FALSE
simulation40_control	248.5	FALSE	FALSE
simulation41_control	83.5	FALSE	FALSE
simulation42_control	129.5	FALSE	FALSE
simulation43_control	49.5	FALSE	FALSE
simulation44_control	73.5	FALSE	FALSE
simulation45_control	36.5	FALSE	FALSE
simulation46_control	95.5	FALSE	FALSE
simulation47_control	81	FALSE	FALSE
simulation48_control	228.5	FALSE	FALSE
simulation49_control	54.5	FALSE	FALSE
simulation50_control	134.5	FALSE	FALSE
simulation51_control	212.5	FALSE	FALSE
simulation52_control	60.5	FALSE	FALSE
simulation53_control	221.5	FALSE	FALSE
simulation54_control	59.5	FALSE	FALSE
simulation55_control	66.5	FALSE	FALSE
simulation56_control	129.5	FALSE	FALSE
simulation57_control	98.5	FALSE	FALSE
simulation58_control	53.5	FALSE	FALSE
simulation59_control	209.5	FALSE	FALSE
simulation60_control	174.5	FALSE	FALSE
simulation61_control	191.5	FALSE	FALSE
simulation62_control	171.5	FALSE	FALSE
simulation63_control	184.5	FALSE	FALSE
simulation64_control	91	FALSE	FALSE
simulation65_control	97	FALSE	FALSE
simulation66_control	177.5	FALSE	FALSE
simulation67_control	64.5	FALSE	FALSE
simulation68_control	93.5	FALSE	FALSE
simulation69_control	-1	FALSE	TRUE
simulation70_control	8	FALSE	TRUE
simulation71_control	128.5	FALSE	FALSE
simulation72_control	97.5	FALSE	FALSE
simulation73_control	141.5	FALSE	FALSE
simulation74_control	105.5	FALSE	FALSE
simulation75_control	42.5	FALSE	FALSE
simulation76_control	117.5	FALSE	FALSE
simulation77_control	217.5	FALSE	FALSE
simulation78_control	72.5	FALSE	FALSE
simulation79_control	18	FALSE	TRUE
simulation80_control	50.5	FALSE	FALSE
simulation81_control	95.5	FALSE	FALSE
simulation82_control	124.5	FALSE	FALSE
simulation83_control	27.5	FALSE	TRUE
simulation84_control	79.5	FALSE	FALSE
simulation85_control	100.5	FALSE	FALSE
simulation86_control	115.5	FALSE	FALSE
simulation87_control	4	FALSE	TRUE
simulation88_control	8	FALSE	TRUE
simulation89_control	108.5	FALSE	FALSE
simulation90_control	166.5	FALSE	FALSE
simulation91_control	103.5	FALSE	FALSE
simulation92_control	268.5	FALSE	FALSE
simulation93_control	51.5	FALSE	FALSE
simulation94_control	122.48	FALSE	FALSE
simulation95_control	111.5	FALSE	FALSE
simulation96_control	211.5	FALSE	FALSE
simulation97_control	135.5	FALSE	FALSE
simulation98_control	144.5	FALSE	FALSE
simulation99_control	69	FALSE	FALSE
simulation100_control	1	FALSE	TRUE
simulation101_control	2	FALSE	TRUE
simulation102_control	116.5	FALSE	FALSE
simulation103_control	0	FALSE	TRUE
simulation104_control	29.5	FALSE	TRUE
simulation105_control	11	FALSE	TRUE
simulation106_control	75.5	FALSE	FALSE
simulation107_control	142.5	FALSE	FALSE
simulation108_control	163.5	FALSE	FALSE
simulation109_control	101	FALSE	FALSE
simulation110_control	116.5	FALSE	FALSE
simulation111_control	90.5	FALSE	FALSE
simulation112_control	108.5	FALSE	FALSE
simulation113_control	247.5	FALSE	FALSE
simulation114_control	19.5	FALSE	TRUE
simulation115_control	41.5	FALSE	FALSE
simulation116_control	131.5	FALSE	FALSE
simulation117_control	84.5	FALSE	FALSE
simulation118_control	101.5	FALSE	FALSE
simulation119_control	49.5	FALSE	FALSE
simulation120_control	108.5	FALSE	FALSE
simulation121_control	60.5	FALSE	FALSE
simulation122_control	135.5	FALSE	FALSE
simulation123_control	49.5	FALSE	FALSE
simulation124_control	50.5	FALSE	FALSE
simulation125_control	141.5	FALSE	FALSE
simulation126_control	57.5	FALSE	FALSE
simulation127_control	112.5	FALSE	FALSE
simulation128_control	79.5	FALSE	FALSE
simulation129_control	9	FALSE	TRUE
simulation130_control	188.5	FALSE	FALSE
simulation131_control	121.5	FALSE	FALSE
simulation132_control	148.5	FALSE	FALSE
simulation133_control	136.5	FALSE	FALSE
simulation134_control	154.5	FALSE	FALSE

## Sheet: Supplementary Table S5
Supplementary Table S5 - Results of BFBArchitect on cell lines.
Sample Name	BFB Score	Label	Prediction
HCC827_chr7	0.76	TRUE	TRUE
HN137Met_chr11q6	1.58	TRUE	TRUE
HN137Met_chr11q9	2.43	TRUE	TRUE
HN137Met_chr18	0.68	TRUE	TRUE
HN137Met_chr7	1.95	TRUE	TRUE
HN137Pri_chr11	1.94	TRUE	TRUE
HN137Pri_chr18p23	2.29	TRUE	TRUE
HN137Pri_chr3	1.73	TRUE	TRUE
HN137Pri_chr7	0.35	TRUE	TRUE
COLO320DM_chr1	2.06	FALSE	TRUE
COLO320DM_chr8	43.08	FALSE	FALSE
COLO320HSR_chr1	2.62	FALSE	TRUE
COLO320HSR_chr6	46.84	FALSE	FALSE
COLO320HSR_chr8	12.28	FALSE	FALSE
HN137Pri_chr18p11	7.44	FALSE	FALSE
HN137Pri_chr22	3.99	FALSE	FALSE
SKBR3_chr8	5.99	FALSE	FALSE
SKBR3_chr8_2	16.64	FALSE	FALSE
CaSki_chr11	2	UNCHARACTERIZED	TRUE
COLO829_chr3	1.46	UNCHARACTERIZED	TRUE
H1437_chr5	4.99	UNCHARACTERIZED	FALSE
HCC1954_chr17	5.13	UNCHARACTERIZED	FALSE
HCC1954_chr5	7.53	UNCHARACTERIZED	FALSE
HCC1954_chr5_2	4.65	UNCHARACTERIZED	FALSE
HCC1954_chr8	4.3	UNCHARACTERIZED	FALSE
SiHa_chr20	1.6	UNCHARACTERIZED	TRUE
Note that the "UNCHARACTERIZED" cases are not used for calculating precission and recall.

## Sheet: Supplementary Table S6
Supplementary Table S6 - Results of BFBFinder on cell lines.
Sample Name	Label	Prediction
HCC827_chr7	TRUE	TRUE
HN137Met_chr11q6	TRUE	TRUE
HN137Met_chr11q9	TRUE	FALSE
HN137Met_chr18	TRUE	TRUE
HN137Met_chr7	TRUE	TRUE
HN137Pri_chr11	TRUE	TRUE
HN137Pri_chr18p23	TRUE	FALSE
HN137Pri_chr3	TRUE	FALSE
HN137Pri_chr7	TRUE	TRUE
COLO320DM_chr1	FALSE	TRUE
COLO320DM_chr8	FALSE	FALSE
COLO320HSR_chr1	FALSE	TRUE
COLO320HSR_chr6	FALSE	TRUE
COLO320HSR_chr8	FALSE	FALSE
HN137Pri_chr18p11	FALSE	FALSE
HN137Pri_chr22	FALSE	TRUE
SKBR3_chr8	FALSE	FALSE
SKBR3_chr8_2	FALSE	FALSE
CaSki_chr11	UNCHARACTERIZED	FALSE
COLO829_chr3	UNCHARACTERIZED	TRUE
H1437_chr5	UNCHARACTERIZED	FALSE
HCC1954_chr17	UNCHARACTERIZED	TRUE
HCC1954_chr5	UNCHARACTERIZED	TRUE
HCC1954_chr5_2	UNCHARACTERIZED	TRUE
HCC1954_chr8	UNCHARACTERIZED	TRUE
SiHa_chr20	UNCHARACTERIZED	TRUE
Note that the "UNCHARACTERIZED" cases are not used for calculating precission and recall.

## Sheet: Supplementary Table S7
Supplementary Table S7 - Results of Ambigram on cell lines.
Sample Name	ILP Score	Label	Prediction
HCC827_chr7	208.5	TRUE	FALSE
HN137Met_chr11q6	8	TRUE	TRUE
HN137Met_chr11q9	177.5	TRUE	FALSE
HN137Met_chr18	8.5	TRUE	TRUE
HN137Met_chr7	25.5	TRUE	TRUE
HN137Pri_chr11	7	TRUE	TRUE
HN137Pri_chr3	8.5	TRUE	TRUE
HN137Pri_chr7	0.5	TRUE	TRUE
COLO320DM_chr1	27.5	FALSE	TRUE
COLO320DM_chr8	1862.5	FALSE	FALSE
COLO320HSR_chr1	24.5	FALSE	TRUE
COLO320HSR_chr8	715.5	FALSE	FALSE
HN137Pri_chr22	0	FALSE	TRUE
SKBR3_chr8	153.5	FALSE	FALSE
CaSki_chr11	15.5	UNCHARACTERIZED	TRUE
COLO829_chr3	3.5	UNCHARACTERIZED	TRUE
H1437_chr5	13.5	UNCHARACTERIZED	TRUE
HCC1954_chr17	781.5	UNCHARACTERIZED	FALSE
HCC1954_chr5	23	UNCHARACTERIZED	TRUE
HCC1954_chr5_2	8	UNCHARACTERIZED	TRUE
HCC1954_chr8	14.5	UNCHARACTERIZED	TRUE
SiHa_chr20	9	UNCHARACTERIZED	TRUE
Note that the "UNCHARACTERIZED" cases are not used for calculating precission and recall.
